# Supplementary material for: A Prediction Model of Incident Cardiovascular Disease in Patients with Sleep-Disordered Breathing
Source: Diagnostics (Basel). 2021 Nov 26;11(12):2212. doi: 10.3390/diagnostics11122212 (PMC8700095; doi:10.3390/diagnostics11122212)
Supplement: Supplementary file 1 [file diagnostics-11-02212-s001.zip]

Archive with 1 entries (1 files):
- diagnostics-1440075-supplementary.pdf
